# Supplementary material for: CD3-engaging bispecific antibodies trigger a paracrine regulated wave of T-cell recruitment for effective tumor killing
Source: Commun Biol. 2024 Aug 13;7:983. doi: 10.1038/s42003-024-06682-9 (PMC11322607; doi:10.1038/s42003-024-06682-9)
Supplement: Supplementary file 8 — Supplementary Data [file 42003_2024_6682_MOESM8_ESM.xlsx]

## Sheet: Figure 3b
Fraction PI positive cells
	NC	0.115489	0.077553	0.043376	0.015356	0.084366	0.015593	0.06057	0.097758	0.111643
	T cells only	0.089712	0.092453	0.087332	0.006927	0.176887	0.02361	0.133801	0.044999	0.136307
	Cisplatin	0.802841	1.10177	1.09539	1.09972	0.760936	1.13934	1.03518	0.993065	0.971751
		CD3 WT x HER2 b12									CD3 b12 x HER2 herceptin
	0.01	0.02138	0.040218	0.170619	0.135544	0.034964	0.188499	0.043389	0.152314	0.10193	0.180534	0.028781	0.134029	0	0.194538	0.211059	0.180534	0.028781	0.134029
	0.1	0.14217	0.038671	0.045642	0.067337	0.039986	0.165967	0.03305	0.023596	0.057453	0.048118	0.04146	0.074415	0.129517	0.054479	0.277537	0.048663	0.049643	0.014898
	0.5	0.120204	0.053206	0.275019	0.061609	0.239996	0.205581	0.050188	0.097619	0.055037	0.025133	0.05085	0.040159	0.056192	0.044536	0.074627	0.044575	0.029962	0.063386
	1	0.062506	0.046225	0.089942	0.128914	0.037193	0.465558	0.077653	0.028516	0.086538	0.028037	0.113174	0.136337	0.296039	0.166712	0.028781	0.074708	0.19681	0.104742

## Sheet: Figure 3e
Fraction PI positive cells
	BT474 wt									BT474 #968									BT474 #307
	0.984433	0.853966	1.06746	0.970723	1.03968	1.09539	0.970396	0.802841	1.10177	0.889547	0.889547	1.06746	1.09796	0.971751	0.990024	0.76478	1.01588	0.994045	0.094095	0.201214	0.113758	0.033064	0.154374	0.027038	0.040028	0.178479	0.150019

## Sheet: Figure 4b
NC	0.115489	0.077553	0.043376	0.015356	0.084366	0.015593	0.425149	0.081115	0.072524	0.06057	0.097758	0.111643	0.042346	0.080466	0.116279
T cells only	0.089712	0.092453	0.087332	0.006927	0.176887	0.02361	0.114948	0.112218	0.030652	0.133801	0.044999	0.136307	0.005917	0.01421	0.108228
Cisplatin	0.988423	0.971899	1.03968	0.802841	1.10177	1.09539	0.970396	0.892449	1.13715	1.08127	0.813202	1.10553	1.14715	0.813202	0.807841
	CD3 WT x HER2 herceptin															CD3 high x Her2 low
0.01	0.137321	0.16263	0.138225	0.091511	0.210458	0.125556	0.101655	0.057055	0.144592	0.101655	0.057055	0.144592	0.137352	0.240648	0.091455	0.073717	0.15447	0.138622	0.038583	0.158468	0.253822	0.034271	0.112207	0.074952	0.034271	0.112207	0.074952	0.035001	0.121007	0.260722
0.1	0.989224	0.688424	0.811173	0.97138	1.13328	1.07931	0.837415	1.39672	1.39672	0.532925	0.839002	0.808682	0.659524	0.829802	0.99524	0.06249	0.160914	0.141795	0.017989	0.126777	0.04996	0.039251	0.11363	0.519788	0.043186	0.007967	0.133465	0.017009	0.04809	0.042886
0.5	0.585603	0.712892	1.01776	1.29517	1.13328	1.12248	1.39672	1.16393	0.713707	0.777551	0.692861	0.819305	0.752209	1.38592	1.02485	0.363619	0.597659	0.210024	0.906621	1.23041	1.0695	0.640162	0.951353	0.861066	0.873749	0.710684	0.88747	0.910671	0.850906	1.0585
1	0.81173	0.782627	0.596673	1.29517	1.29517	1.1009	0.925325	1.39672	1.39672	0.836568	1.11542	0.892339	0.594893	0.932305	1.38971	0.900494	0.809382	0.475566	1.29517	0.880409	1.22322	0.67508	1.15229	0.815945	0.732196	0.740665	0.836568	0.741086	0.870319	0.824708
bsAb only	0.099355	0.063096	0.101937	0.056418	0.016829	0.01028	0.047362	0.029841	0.083335	0.153333	0.17316	0.176523	0.067096	0.089335	0.020041	0.051935	0.09937	0.042979	0.071733	0.124037	0.044595	0.047226	0.072338	0.04915	0.098862	0.101798	0.131253	0.070733	0.094862	0.170253
	CD3 WT x HER2 169															CD3 high x Her2 153
0.01	0.513899	0.261435	1.3539	0.617985	0.252154	0.089704	0.452843	0.274719	0.085054	0.065738	0.293644	0.152128	0.072843	0.752054	0.523079	0.065571	0.070499	0.047858	0.151082	0.055888	0.075232	0.466665	0.04897	0.163645	0.065571	0.070499	0.047858	0.058008	0.044098	0.119645
0.1	0.977702	0.966395	0.676741	0.370252	0.714058	0.596674	0.557712	0.79319	0.880205	0.903029	0.55308	0.574701	0.987702	0.82309	0.804958	0.127383	0.035487	0.154357	0.094633	0.166989	0.158813	0.064563	0.200502	0.074938	0.127171	0.139622	0.09469	0.092633	0.062763	0.070738
0.5	1.39672	1.0896	0.839777	1.04623	0.349918	0.154964	0.819442	1.11542	1.11542	1.13071	0.862046	0.742569	1.0296	0.809042	1.14001	0.533609	0.018917	0.244425	0.239716	0.159251	0.054757	0.045057	0.283623	0.138497	0.064429	0.086731	0.101341	0.157951	0.278632	0.044087
1	0.716265	1.39672	1.39672	0.935678	0.878171	0.31649	0.991488	1.04106	0.7746	0.622807	0.79786	0.800311	1.39642	0.992788	0.7741	0.035642	0.170648	0.048759	0.175611	0.351651	0.066436	0.154634	0.221782	0.19158	0.167862	0.036125	0.081893	0.061406	0.034105	0.160611
bsAb only	0.136449	0.035807	0.084696	0.169301	0.101319	0.183219	0.056196	0.174094	0.101419	0.056196	0.174094	0.101419	0.134059	0.101219	0.054896	0.190409	0.057654	0.045399	0.159475	0.226399	0.174854	0.196519	0.153808	0.11184	0.196519	0.153808	0.11184	0.11084	0.146519	0.040399
NC	0.06057	0.097758	0.111643	0.073041	0.094483	0.171957	0.061856	0.044748	0.107196	0.097758	0.094483	0.044748
T cells only	0.133801	0.044999	0.136307	0.134518	0.161254	0.163559	0.034857	0.026861	0.013279	0.037999	0.170105	0.017861
Cisplatin	1.09972	0.760936	1.13934	1.03518	0.993065	0.971751	1.00644	0.99351	1.09972	0.860436	0.980791	1.0949
	CD3 low x HER2 herceptin												CD3 low x HER2 low
0.01	0.039088	0.078139	0.141528	0.048533	0.071293	0.070783	0.048906	0.164434	0.131211	0.0697139	0.0498293	0.149734	0.182241	0.175006	0.087892	0.04588	0.092688	0.034127	0.177315	0.386917	0.131647	0.027127	0.092241	0.06788
0.1	0.08186	0.269685	0.119815	0.057719	0.04708	0.112615	0.144742	0.073327	0.036527	0.128742	0.107815	0.047619	0.261289	0.179068	0.070898	0.044263	0.128539	0.04621	0.064242	0.539384	0.192835	0.089384	0.037263	0.171209
0.5	0.155731	0.142969	0.116861	0.394162	0.116333	0.081483	0.09839	0.20096	0.497341	0.172909	0.397192	0.07939	0.10349	0.127115	0.201662	0.114115	0.050699	0.071994	0.034312	0.179188	0.190686	0.027699	0.160919	0.103711
1	1.54474	0.233142	0.205819	0.914028	0.92952	1.11542	0.823925	0.64927	0.344581	0.433092	1.09042	1.50404	0.097253	0.2255	0.161594	0.01859	0.058728	0.086792	0.08766	0.067211	0.205294	0.07266	0.01709	0.40355
bsAb only	0.142709	0.085336	0.097444	0.02197	0.157542	0.106541	0.079036	0.01977	0.157009				0.044883	0.096638	0.06855	0.080284	0.120152	0.104287
	CD3 low x HER2 169												CD3 low x HER2 153
0.01	0.083909	0.007588	0.143831	0.094062	0.224608	0.216425	0.063903	0.203236	0.22063	0.009788	0.049903	0.253036	0.12587	0.09527	0.216688	0.084146	0.075686	0.090521	0.276858	0.171494	0.136895	0.01286	0.170794	0.09477
0.1	0.060399	0.054245	0.079479	0.166078	0.135985	0.072745	0.106553	0.068406	0.153245	0.049265	0.069705	0.104503	0.102254	0.070568	0.049409	0.053115	0.117405	0.103581	0.141302	0.102938	0.435599	0.050015	0.102081	0.048965
0.5	0.332444	0.141052	0.108859	0.07237	0.068947	0.349661	0.266134	0.041803	0.132021	0.14009	0.067097	0.049003	0.093046	0.053844	0.101721	0.028509	0.026027	0.096587	0.056138	0.144075	0.115835	0.017209	0.040071	0.103703
1	1.03575	0.621199	0.829001	0.188684	0.231732	0.270082	0.233611	0.421762	0.333851	0.179694	0.249601	0.241002	0.608116	0.107959	0.042752	0.037493	0.063875	0.059094	0.096037	0.109095	0.210344	0.131021	0.09727	0.167075
bsAb only	0.09435	0.109963	0.114382	0.099355	0.063096	0.101937	0.049399	0.060041	0.007856				0.08493	0.175989	0.09015	0.047226	0.072338	0.04915	0.027161	0.023799	0.101757

## Sheet: Figure 5b
	CD3 wt x HER2 Herceptin							CD3 wt x HER2 LbD2
Time (h)	T cell			PI %			Time (h)	T cell			PI %
1	177	172	102	23.3665	21.7904	20.4137	1	124	137	67	13.8004	15.071	8.55735
2	123	184	91	20.2749	23.7288	15.4384	2	92	172	61	15.5015	9.1639	8.15328
3	101	163	98	18.3174	20.063	14.8093	3	97	158	55	12.6345	8.77898	7.81092
4	121	153	113	17.4316	18.1934	13.5594	4	109	152	8	14.7126	8.41658	7.39921
5	183	156	107	19.9744	16.2584	14.5348	5	93	159	6	13.2281	7.93978	7.65444
6	127	157	118	19.2534	15.8645	14.1325	6	95	166	3	11.158	7.94079	7.11526
7	140	171	120	21.3042	14.5935	13.6098	7	115	154	8	10.8669	7.89681	8.38303
8	115	148	114	18.082	14.825	13.4636	8	102	147	8	11.8414	8.72736	8.22057
9	155	145	156	16.5059	12.4725	13.7662	9	99	159	14	10.0138	7.75736	8.60469
10	200	121	146	16.0357	12.6622	14.3029	10	113	134	14	12.9893	7.44606	8.07877
11	199	146	155	15.1048	10.8761	12.6422	11	87	135	41	10.9957	5.8783	9.76914
12	171	186	198	14.849	14.4609	11.8352	12	98	146	15	10.5107	5.79664	7.81495
13	213	165	186	12.5171	18.8359	12.7428	13	82	160	20	10.7773	6.19513	7.69077
14	282	195	189	12.4847	12.9847	14.2849	14	80	152	25	9.33228	5.47541	6.94588
15	262	215	216	13.2273	12.7334	14.501	15	75	133	33	7.23768	6.9737	7.34082
16	253	235	246	13.473	15.3645	14.5677	16	78	109	23	8.55556	7.69018	6.87476
17	245	255	221	12.79	12.047	13.1227	17	108	130	23	9.10019	6.31481	7.31126
18	326	250	249	12.0441	13.8521	12.2097	18	71	133	30	8.22576	6.71117	7.23366
19	315	229	271	14.8858	13.7501	13.4773	19	91	113	36	9.18749	9.15598	7.19505
20	345	247	266	14.069	13.9636	13.5439	20	83	105	21	12.7855	13.7069	5.62124
21	385	236	304	15.9694	11.9307	14.2825	21	66	105	24	7.74299	10.0036	6.11198
22	404	237	280	14.2553	9.99973	13.7175	22	84	128	20	8.8342	8.06094	6.30827
23	387	277	271	15.4318	14.2757	15.3346	23	83	139	22	8.7137	8.06846	5.6386
24	373	235	308	15.4594	12.0923	12.8112	24	92	120	21	7.59675	8.29263	5.49465
25	405	278	297	16.3387	12.2938	13.3155	25	84	126	21	7.98364	7.8181	6.20266
26	404	256	287	16.6757	12.5159	12.2016	26	80	110	30	7.94932	8.65597	5.18819
27	410	251	264	16.4679	12.941	12.6989	27	78	123	16	7.91952	7.50525	5.05817
28	443	278	332	16.2715	12.4749	11.4333	28	83	108	24	8.29168	6.73506	5.16648
29	392	320	353	16.8879	11.2425	11.9046	29	74	126	14	8.46714	7.91352	4.82262
30	432	272	264	14.5559	10.3172	12.3063	30	78	135	13	5.83108	8.70279	5.86466
31	491	301	322	13.8959	11.7796	13.1178	31	69	138	18	5.83035	8.68508	6.01137
32	473	297	294	15.0325	11.2561	13.7773	32	69	131	18	7.71102	6.48187	6.43307
33	441	319	310	14.6204	12.1283	14.411	33	71	137	18	7.32379	5.88741	6.39033
34	452	342	350	17.1086	11.5776	15.2091	34	58	111	14	6.26895	5.49975	6.0624
35	484	265	388	17.7165	12.9501	15.8647	35	75	149	25	5.94401	6.02013	5.44938
36	400	264	355	19.3883	13.2331	16.3073	36	95	131	32	7.42393	7.70736	4.82568
37	427	277	354	20.7248	12.512	18.7765	37	90	108	20	7.2467	6.21102	4.01271
38	465	276	341	21.4505	12.9785	19.7469	38	92	120	22	6.25496	6.96479	4.15523
39	499	296	368	22.1395	13.8144	19.2126	39	100	137	22	6.9897	6.25145	4.17052
40	511	323	387	23.919	12.6768	20.5832	40	79	107	26	7.05471	6.26661	4.40261
41	495	341	362	23.2964	13.2801	20.0095	41	80	128	17	7.88393	5.62481	4.40646
42	425	333	361	26.1904	14.8251	20.6489	42	98	96	14	7.51098	6.24031	4.55662
43	377	324	430	32.6443	13.1164	21.1516	43	77	110	10	10.4716	5.88368	5.12349
44	358	366	372	32.3077	14.9694	21.3555	44	78	85	11	11.2036	6.54485	5.00572
45	383	376	321	33.437	16.8282	21.7274	45	77	92	21	14.7764	5.87476	4.98222
46	343	443	320	35.507	15.9697	23.3982	46	89	110	10	11.847	7.19497	5.6452
47	344	394	395	34.5511	19.7265	23.6642	47	88	113	19	7.79484	5.30753	4.82159
48	350	404	415	35.3734	14.2526	26.3088	48	58	88	9	8.8748	5.15762	4.01234
49	402	405	423	36.023	14.5106	24.4604	49	81	113	6	6.94201	4.7976	5.7756
50	334	407	451	36.9124	16.1499	27.2715	50	76	97	9	8.14135	5.04463	4.4203
51	377	460	404	39.37	17.7429	26.4502	51	82	98	8	6.19611	5.25895	4.20064
52	382	368	435	42.2019	15.9291	27.3242	52	84	107	21	8.47134	5.63407	4.13713
53	334	402	445	45.1644	17.6913	29.7765	53	68	101	20	8.76229	5.61952	4.13884
54	331	404	419	41.5539	19.0136	31.2752	54	81	112	4	6.90672	4.68434	4.46696
55	297	405	447	40.7224	18.3559	33.3964	55	63	141	12	6.96044	4.10629	3.91871
56	303	373	320	42.1704	18.1941	34.3313	56	78	118	28	6.45396	3.40797	4.62595
57	233	439	333	44.3411	20.0643	40.0496	57	71	96	17	6.93584	4.36325	7.07335
58	287	398	395	44.4347	23.0382	40.1914	58	91	101	19	6.57705	5.1468	4.36342
59	389	371	385	46.4127	22.9037	39.4819	59	104	102	30	5.63963	4.1473	5.58838
60	300	398	282	49.9243	25.9236	43.7566	60	74	87	18	7.28886	5.0481	4.07496
61	214	369	310	53.3766	25.6085	46.3588	61	97	97	6	7.92624	4.19148	5.63539
62	298	358	297	57.516	28.0862	48.3651	62	107	91	9	7.11726	5.60461	6.84061
63	246	366	253	56.3535	28.6137	51.521	63	77	84	12	6.43299	4.68748	6.53733
64	271	368	252	57.3232	28.1334	50.0245	64	58	86	12	6.57619	4.95464	3.02238
65	158	383	282	64.3402	29.259	51.9914	65	66	76	22	7.35371	6.37264	9.46965
66	173	378	280	65.3075	30.82	55.9816	66	86	73	15	8.0304	5.78804	5.90788
67	169	381	231	64.435	29.3801	57.1737	67	74	93	17	7.0692	5.25221	5.0226
68	164	395	270	64.8441	32.7028	57.0683	68	91	80	23	8.07854	5.21314	5.55226
69	210	388	225	66.1566	31.7568	56.7523	69	70	120	18	8.9791	5.34497	3.99001
70	165	375	185	67.468	36.0842	61.5631	70	71	70	17	7.59777	4.43141	5.90742
71	256	374	206	67.9875	42.1397	66.7727	71	61	88	21	7.04125	4.36376	6.76592
72	191	422	190	71.2306	44.2256	66.1527	72	92	97	34	7.06956	3.84264	4.71747

## Sheet: Figure 7e
Number of T cells in Q2
Tumor cells	Tumor + T cells	tumor + T cells + CD3 WT x Her2 169	CXCL12
357	1461	14243	10316
488	1152	15384
393	7950	34731	18222
261	1920	28318	23518

## Sheet: Figure 7f
Number of T cells in the lower chamber
medium	CM: tumor cells	CM: tumor + T cells (24h)	CM: tumor + T cells (48h)	CM: tumor + T cells + CD3 WT x Her2 169 (24h)	CM: tumor + T cells + CD3 WT x Her2 169 (48h)	CXCL12
10			340	7384	1520	4925
3			712	4324	949	5406
260	145	1648	516	4792	2308	15432
24	123	119	187	4113	981	5000

## Sheet: Figure 7h
Number of T cells in Q2
						CD3 WT x HER2 169			CD3 WT x HER2 153
Tumor cells			Tumor +T cells			Tumor +T cells			Tumor +T cells
393	261	197	7950	1920	1520	34731	28318	30457	12133	18333	19725

## Sheet: Supplementary Figure 1b
PI to Hoechst ratio
	BT474
		24H									48H
	0	0.124	0.076	0.025	0.0254	0.06	0.137	0.13	0.1164	0.174	0.1299	0.0517	0.0612	0.0703	0.1299	0.0517	0.16	0.107	0.10512
	5	0.1845	0.1303	0.145	0.1467	0.1845	0.1202	0.154	0.1354	0.167	0.1974	0.2928	0.2799	0.0888	0.1974	0.157	0.1799	0.2988	0.1799
	10	0.1954	0.1506	0.2366	0.291	0.1954	0.1046	0.04	0.18	0.127	0.775	0.7252	0.651	0.6733	0.766	0.825	0.7561	0.69733	0.98
	20	0.32	0.3093	0.2146	0.3795	0.32	0.493	0.194	0.406	0.3097	0.5611	0.5479	0.4551	0.4842	0.6021	0.458	0.4551	0.6742	0.435
	MDA-MB-231
		24H									48H
	0	0.1412	0.194	0.1114	0.1596	0.104	0.129	0.111	0.101	0.109	0.196	0.209	0.155	0.1759	0.186	0.199	0.195	0.185	0.205
	5	0.1914	0.2896	0.1597	0.138	0.289	0.198	0.291	0.189	0.2589	0.547	0.362	0.502	0.463	0.547	0.562	0.502	0.403	0.302
	10	0.38	0.24	0.3047	0.296	0.14	0.206	0.15	0.204	0.236	0.749	0.769	0.788	0.712	0.759	0.809	0.698	0.792	0.808
	20	0.41	0.4739	0.4107	0.475	0.453	0.435	0.47	0.41	0.415	0.763	0.79	0.769	0.84	0.803	0.85	0.959	0.98	0.899

## Sheet: Supplementary Figure 2a
Unlabeled T cells (normalized to day 0)
	Tumor + T cells			Tumor + T cells + bsAbs
	0.51409	0.3186	0.70936	2.11117	1.76481	2.23496
